# Supplementary material for: Heterologous Expression of Chrysanthemum TCP Transcription Factor CmTCP13 Enhances Salinity Tolerance in Arabidopsis
Source: Plants (Basel). 2024 Jul 31;13(15):2118. doi: 10.3390/plants13152118 (PMC11313808; doi:10.3390/plants13152118)
Supplement: Supplementary file 1 [file plants-13-02118-s001.zip › Table S1.xlsx]

## Sheet: 第1节
Table S1. List of primers used in this study.
Prime name	Sequence （5′ to 3′）	Usage
CmTCP13-F	CTGTCCAGAACACCAAGCTAGTC	Full-length PCR
CmTCP13-R	ACGGGCAAAAACATCGAATGA
CmTCP13-R4-F	ATTGGGGCCCAACGTTCTCGAGATGAATCTTACAATAATGAAAG	pORE-R4 vector construction
CmTCP13-R4-R	AAAGTCGACGAATTCTCCCGGGCTTGTTTGCTTCATTTGCA
CmTCP13-RT-F	TACCTTCCATTCCATCAGGG	RT-PCR/qRT-PCR
CmTCP13-RT-R	GGCCTCATCCCTTGGTTTAT
AtActin2-F	GGTAACATTGTGCTCAGTGGTGG
AtActin2-R	AACGACCTTAATCTTCATGCTGC
CmEF1α-F	TTTTGGTATCTGGTCCTGGAG	qRT-PCR
CmEF1α-R	CCATTCAAGCGACAGACTCA
AtTCP13-F	GCTGGTTCAGGGACTATGGAGAC
AtTCP13-R	GTCTCTACCACCATTGTTGCTACT
AtSOS3-F	AATCCATCGCTCATCAAGAACA
AtSOS3-R	CGGTTTATTTCCAAATCCTAGCTTAC
AtP5CS2-F	GGGACAAGTTGTGGATGGAGAC
AtP5CS2-R	TGGTACAAACCTCAAGGAACAC
AtRD22-F	ACTTGGTAAATATCACGTCAGGGCT
AtRD22-R	CTGAGGTGTTCTTGTGGCATACC
AtRD29A-F	AGGATTAAAGGATGGTTCGGTG
AtRD29A-R	TCATATTCTTAAAGCTCCTTCTGCA
AtDREB2A-F	GTGGAGTGGAGCCGATGTATTG
AtDREB2A-R	GAATCCTGCTGTTGTTGCTGAC
CmTCP13pro-F	TACTTCTCTCATACTCAGCATCGG	Promoter cloning
CmTCP13pro-R	CTTTGTCTCGTAGTCTGCTTCTTTC

## Sheet: 第1节 (参考)
Table S1 List of primers used in this study.
Gene ID	Prime name	Sequence （5′ to 3′）	Usage
	CmTPL1-1-F	GGAGCCATGTCATCCTTAAGTCG	Full-length PCR
	CmTPL1-1-R	TTACCTGGATGGTGTTTCTGATG
	CmTPL1-1-RT-F	AGCAAGGTTATGCGACTTATCTA	qRT-PCR
	CmTPL1-1-RT-R	CTCTTCAGCAGGTTTACTCTCGT
KF305681	EF1α-F	TTTTGGTATCTGGTCCTGGAG
	EF1α-R	CCATTCAAGCGACAGACTCA
	CmTPL1-1-1A-F	GCGTCGACATGTCATCCTTAAGTCGGGAA	pENTR1A
	CmTPL1-1-1A-R	TTGCGGCCGCGACCTGGATGGTGTTTCTGATGG
	CmTPL1-1-test-F	GGATACCAAATCAGCACGAAG	RT-PCR for selecting T3 homozygotes
	CmTPL1-1-test-R	CCAAGTGTTGCCTTAACTCCC
At3G18780	Actin2-F	GGTAACATTGTGCTCAGTGGTGG	qRT-PCR
	Actin2-R	AACGACCTTAATCTTCATGCTGC
AT5G60450	AtARF4-RT-F	TGGAGAATGCGAATGACGATAA	qRT-PCR analysis of auxin-related genes
	AtARF4-RT-R	GAAGAATCAGGCTGGCTCACA
AT1G30330	AtARF6-RT-F	TTCATCGTTCCAGCACTCTG
	AtARF6-RT-R	AAGGTTTGACATTCCGTTCG
AT5G37020	AtARF8-RT-F	CAAGGGCTAGCCAATCTGAG
	AtARF8-RT-R	GTTTGGCCAACGAACAGAAT
AT3G61830	AtARF18-RT-F	ACCAGCCCCACCTAGTTTCT
	AtARF18-RT-R	AGGGATTGGAGCAGGAGAAT
AT3G23030	AtIAA2-RT-F	ACAACAAGCGTCTATTTGAGGA
	AtIAA2-RT-R	GCTCCGTCCATACTCACTTTCA
AT1G04240	AtIAA3-RT-F	GCTGAGGCTGGGATTACCG
	AtIAA3-RT-R	GAGGAGGGGATGTTTCAGTTTTC
AT5G43700	AtIAA4-RT-F	GATTGGGATTACCAGGGACAGA
	AtIAA4-RT-R	TGGAGGAGAAGCGGTTTCAGTT
AT3G23050	AtIAA7-RT-F	TCGGCCAACTTATGAACCTC
	AtIAA7-RT-R	TGAGATCAACGGAGCCTTCT
AT3G04730	AtIAA16-RT-F	CGGAGGAGAAATGGCTGGAA
	AtIAA16-RT-R	AACTTGTGCCTTGGCTGGTG
AT3G15540	AtIAA19-RT-F	AAGCTTCGACCACGAAAGTG
	AtIAA19-RT-R	ACCATCTTTCAAGGCCACAC
AT4G27260	AtGH3.5-RT-F	GTCCCATTTGATGCCTCACT
	AtGH3.5-RT-R	ATGTCCCTGGCTCAACAATC
AT5G54510	AtGH3.6-RT-F	GTCCTAAGCGTGGCTGGTTT
	AtGH3.6-RT-R	GAGTGAAGCATCAAACGGAACA
AT1G62360	AtSTM-RT-F	TCCTCTTCTTCAGCCTCTGTCAAG	qRT-PCR analysis of class I KNOX genes
	AtSTM-RT-R	TCTTCACCTAGACATCCTGTTGGTC
AT4G08150	AtKNAT1-RT-F	TCCTAAAGAAGCACGGCAGAAGC
	AtKNAT1-RT-R	CTGATCTAACCCCGTTGATTCCG			`
AT1G70510	AtKNAT2-RT-F	AGAACCATGTGTACAAGAGAGATGTTGC
	AtKNAT2-RT-R	CCGCACCATCATCTGAAAGAGC
AT1G23380	AtKNAT6-RT-F	CCGGTGAAAATCGTGTCTCTGATG
	AtKNAT6-RT-R	GTAAACACGCTATCTCCGGTGGTG
	CmLBD38-F	TTATAAAACCAAACACCATGAGT	Full-length PCR for CmTPL1-1 interactor
	CmLBD38-R	CCAAAATCACCAGCCAACTT
	CmWOX4-F	ATGGGACTTAGTAGCATGAAGG
	CmWOX4-R	CCTACGCACCATCAATAAACTC
	CmLBD36-F	TTTAAGTTTTGAAAGTATGTATGC
	CmLBD36-R	CCTACCATCCTAGCTACTACTCG
	pGBKT7-CmLBD38-F	CGGAATTCATGAGTTGCAATGGTTGCA	pGBKT7
	pGBKT7-CmLBD38-R	GCGTCGACGTTTAAAAAGATTCAACAAAT
	pGBKT7-CmWOX4-F	CGGAATTCATGGGACTTAGTAGCATGAA
	pGBKT7-CmWOX4-R	GCGTCGACGTGACGATCTTGATCTTCCTT
	pGBKT7-CmLBD36-F	CGGGATCCGTATGTATGCAGCTGTGAAGGT
	pGBKT7-CmLBD36-R	AACTGCAGGCTCGGCGCTCTGCGGTGCAA
	pGADT7-CmLBD38-F	CGGAATTCATGAGTTGCAATGGTTGCA	pGADT7
	pGADT7-CmLBD38-R	CGGGATCCCTTTAAAAAGATTCAACAAATG
	pGADT7-CmWOX4-F	CGGAATTCATGGGACTTAGTAGCATGAA
	pGADT7-CmWOX4-R	CGGGATCCCTGACGATCTTGATCTTCCTT
	pGADT7-CmLBD36-F	CGGGATCCATATGTATGCAGCTGTGAAGGT
	pGADT7-CmLBD36-R	CCGCTCGAGCCTCGGCGCTCTGCGGTGCAA
	pSPYC/NE-CmTPL1-1-F	CGGGATCCATGTCATCCTTAAGTCGGGA	pSPYC/NE
	pSPYC/NE-CmTPL1-1-R	GCGTCGACCCTGGATGGTGTTTCTGATG
	pSPYC/NE-CmWOX4-F	CGGGATCCATGGGACTTAGTAGCATGAA
	pSPYC/NE-CmWOX4-R	GCGTCGACTGACGATCTTGATCTTCCTT
	pSPYC/NE-CmLBD38-F	CGGGATCCATGAGTTGCAATGGTTGCA
	pSPYC/NE-CmLBD38-R	GCGTCGACTTTAAAAAGATTCAACAAAT
	pSPYC/NE-CmLBD36-F	CGGGATCCATGTATGCAGCTGTGAAGGT
	pSPYC/NE-CmLBD36-R	GCGTCGACCTCGGCGCTCTGCGGTGCAA
